# Supplementary material for: Designing Flexible Longitudinal Regimens: Supporting Clinician Planning for Discontinuation of Psychiatric Drugs
Source: Proc SIGCHI Conf Hum Factor Comput Syst. Author manuscript; Available in PMC 2022 Jul 1. (PMC9247721; doi:10.1145/3491102.3502206)
Supplement: Study protocols and term glossary. [file NIHMS1793794-supplement-Study_protocols_and_term_glossary_.zip]

Archive with 12 entries (12 files):
- Feedback study protocol.pdf
- __MACOSX/._Feedback study protocol.pdf
- Glossary.pdf
- __MACOSX/._Glossary.pdf
- Need-finding study protocol.pdf
- __MACOSX/._Need-finding study protocol.pdf
- Screenshots of a low-fidelity prototype.pdf
- __MACOSX/._Screenshots of a low-fidelity prototype.pdf
- Screenshots of AT Planner.pdf
- __MACOSX/._Screenshots of AT Planner.pdf
- Verification study protocol.pdf
- __MACOSX/._Verification study protocol.pdf
